# Supplementary material for: Prediction of the Drug–Drug Interaction Potential between Tegoprazan and Amoxicillin/Clarithromycin Using the Physiologically Based Pharmacokinetic and Pharmacodynamic Model
Source: Pharmaceuticals (Basel). 2023 Feb 26;16(3):360. doi: 10.3390/ph16030360 (PMC10054914; doi:10.3390/ph16030360)
Supplement: Supplementary file 1 [file pharmaceuticals-16-00360-s001.zip]

Archive with 1 entries (1 files):
- pharmaceuticals-2200093-supplementary.pdf
